# Supplementary material for: Chromosome-Level Comprehensive Genome of Mangrove Sediment-Derived Fungus Penicillium variabile HXQ-H-1
Source: J Fungi (Basel). 2019 Dec 23;6(1):7. doi: 10.3390/jof6010007 (PMC7151134; doi:10.3390/jof6010007)
Supplement: Supplementary file 1 [file jof-06-00007-s001.zip › Supplementary Table.xlsx]

## Sheet: S1
Table S1. Statistic of sequencing data and quality control
	raw reads (PE)	clean reads (PE)	Read length	Q20 (%)	Q30 (%)
WGS	112190495	101200355	100	97.92	91.29
Hic	779460125	563798209	100	97.88	90.26

## Sheet: S2
Table S2. Types, length and proportion of repetitive sequences
repetitive sequence
Type	Length	Percent
DNA	89597	0.268907
LINE	52673	0.158087
SINE	2881	0.008647
LTR	93078	0.279355
TRF	172044	0.5164
Unknown	259801	0.779741
Total	627525	1.8834

## Sheet: S3
Table S3. HXQ-H-1 ncRNA prediction result
ncRNA
Type	Copy	Avg_len	Total_len	Percent
tRNA	92	95.85	8819	0.0265
rRNA	3	1451.33	4354	0.0131
sRNA	63	66.88	4214	0.0126
snRNA	50	89.18	4459	0.0134
miRNA	115	48.88	5622	0.0169

## Sheet: S4
Table S4. The 33 Penicillium genomes downloaded list
Talaromyces-islandicus-WF-38-12	GCA_000985935.1
Penicillium-roqueforti-FM164	GCA_000513255.1
Penicillium-flavigenum-IBT-14082	GCA_002072365.1
Penicillium-rubens-Wisconsin-54-1255	GCA_000226395.1
Penicillium-nalgiovense-IBT-13039	GCA_002072425.1
Penicillium-freii-DAOM-242723	GCA_001513925.1
Penicillium-polonicum-IBT-4502	GCA_002072265.1
Penicillium-nordicum-DAOMC-185683	GCA_001278595.1
Penicillium-camemberti-FM-013-FM-013	GCA_000513335.1
Penicillium-solitum-IBT-29525	GCA_002072235.1
Penicillium-expansum-MD-8	GCA_000769745.1
Penicillium-italicum-PHI-1	GCA_000769765.1
Penicillium-digitatum-Pd1	GCA_000315645.2
Penicillium-digitatum-PHI26	GCA_000315665.1
Penicillium-vulpinum-IBT-29486	GCA_002072255.1
Penicillium-coprophilum-IBT-31321	GCA_002072405.1
Penicillium-griseofulvum-PG3	GCA_001561935.1
Penicillium-arizonense-CBS-141311	GCA_001773325.1
Penicillium-antarcticum-IBT-31811	GCA_002072345.1
Penicillium-oxalicum-114-2	GCA_000346795.1
Penicillium-brasilianum-MG11	GCA_001048715.1
Penicillium-brasilianum-LaBioMMi-136	GCA_002016555.1
Penicillium-subrubescens-CBS-132785	GCA_001908125.1
Penicillium-steckii-IBT-24891	GCA_002072375.1
Penicillium-decumbens-IBT-11843	GCA_002072245.1
Talaromyces-cellulolyticus-Y-94	GCA_000829775.1
Penicillium_sp.occitanis-CT1	GCA_002382835.1
Penicillium_sp.occitanis-CL100	GCA_002382855.1
Talaromyces-verruculosus-TS63-9	GCA_001305275.1
Talaromyces-amestolkiae-CIB	GCA_001896365.1
Talaromyces-marneffei-ATCC-18224	GCA_000001985.1
Talaromyces-stipitatus-ATCC-10500	GCA_000003125.1
Talaromyces-atroroseus-IBT-11181	GCA_001907595.1

## Sheet: S5
Table S5. CAZy annotation of 33 Penicillium genomes together with HXQ-H-1
	HXQ-H-1	Talaromyces.islandicus	Penicillium.antarcticum	Penicillium.arizonense	Penicillium.brasilianum	Penicillium.brasilianum-LaBioMMi-136	Penicillium.camemberti	Penicillium.coprophilum	Penicillium.decumbens	Penicillium.digitatum-Pd1	Penicillium.digitatum-PHI26	Penicillium.expansum	Penicillium.flavigenum	Penicillium.freii	Penicillium.griseofulvum	Penicillium.italicum	Penicillium.nalgiovense	Penicillium.nordicum	Penicillium.oxalicum	Penicillium.polonicum	Penicillium.roqueforti	Penicillium.rubens	Penicillium.solitum	Penicillium.sp.occitanis-CL100	Penicillium.sp.occitanis-CT1	Penicillium.steckii	Penicillium.subrubescens	Penicillium.vulpinum	Talaromyces.amestolkiae	Talaromyces.atroroseus	Talaromyces.cellulolyticus	Talaromyces.marneffei	Talaromyces.stipitatus	Talaromyces.verruculosus
AA0	0	1	1	1	1	1	1	1	2	0	0	1	1	1	2	2	2	2	1	1	1	1	1	1	1	1	1	2	0	1	1	1	1	1
AA1	12	14	10	14	11	11	11	9	10	6	7	9	12	8	7	6	12	8	5	7	10	11	11	12	12	12	11	11	14	8	13	11	11	13
AA11	6	6	6	11	5	3	8	3	3	4	4	4	8	4	3	4	9	4	3	3	8	12	3	6	6	4	5	4	5	5	6	4	8	6
AA13	1	1	1	0	1	1	2	2	0	0	0	2	2	2	2	0	1	2	1	2	0	2	2	0	0	0	0	2	0	0	0	0	0	0
AA2	3	2	3	6	7	4	8	4	3	3	3	4	3	4	5	4	5	5	4	8	3	4	7	4	6	5	14	7	7	3	4	6	11	7
AA3	3	3	6	8	8	5	7	6	6	3	3	6	4	6	5	3	6	7	4	6	5	6	6	4	4	7	12	6	4	3	5	1	3	7
AA4	6	2	1	1	1	2	1	1	2	1	1	2	0	1	1	0	0	2	0	1	1	1	3	3	3	3	3	3	3	0	3	4	2	2
AA5	1	1	3	4	1	1	2	1	3	1	1	2	4	3	2	2	6	2	0	2	1	2	2	2	2	2	1	1	3	2	2	3	2	3
AA6	2	1	1	1	1	1	1	1	2	1	1	1	1	1	1	1	1	1	1	1	2	1	1	4	4	1	1	1	2	1	4	4	2	3
AA7	21	16	21	17	13	15	26	18	5	10	10	29	16	21	20	14	20	15	11	20	17	17	21	24	24	15	17	22	13	12	28	15	26	19
AA8	2	1	2	2	2	3	1	2	1	1	1	2	1	1	2	1	2	2	3	1	3	2	1	0	0	1	4	1	0	1	0	0	0	0
AA9	1	1	3	6	5	5	4	4	2	2	2	3	4	3	3	3	4	4	5	3	3	4	3	5	5	3	6	3	3	2	3	1	5	2
CBM0	0	0	0	0	0	0	0	1	0	0	0	0	1	1	1	1	0	0	0	0	1	0	1	0	0	0	1	0	0	0	0	0	0	0
CBM1	29	36	33	34	38	38	28	27	8	23	22	35	28	30	31	19	32	30	36	36	17	30	31	46	45	27	55	24	46	25	44	30	44	50
CBM12	1	1	2	2	1	1	1	1	0	0	0	1	1	1	1	0	1	1	1	1	1	1	2	2	2	2	5	1	1	1	1	0	0	1
CBM13	1	0	1	1	2	2	2	2	0	0	0	2	5	2	2	0	4	2	2	2	2	2	3	0	0	0	1	1	0	0	1	0	0	0
CBM14	0	0	1	1	1	1	0	0	0	0	0	0	1	0	0	0	0	0	0	0	0	2	0	0	0	0	1	0	0	0	0	0	0	0
CBM18	21	18	30	25	24	22	35	18	12	18	18	27	27	26	24	24	29	27	19	21	44	22	28	16	17	19	26	30	22	24	16	25	20	20
CBM19	4	2	2	2	2	2	2	2	2	1	2	1	1	1	2	2	1	1	2	1	2	0	1	2	2	2	1	2	3	4	2	3	3	2
CBM2	2	1	1	2	0	1	0	0	0	0	0	0	0	0	1	0	1	1	0	0	0	1	0	1	1	0	0	0	1	0	1	1	1	1
CBM20	9	8	9	10	9	9	11	8	4	5	5	7	11	9	9	6	8	12	6	9	7	10	9	8	8	10	12	7	8	6	8	6	9	7
CBM21	1	1	1	1	3	1	1	1	1	1	1	1	1	1	1	2	1	1	1	1	0	1	1	1	1	2	1	0	1	1	1	2	2	1
CBM22	0	0	0	0	0	0	0	0	0	0	0	0	0	0	0	0	0	0	0	0	0	0	0	0	0	0	1	0	0	0	0	0	0	0
CBM27	0	0	0	0	0	0	0	0	0	0	0	0	0	0	0	0	0	1	0	0	0	0	0	0	0	0	0	0	0	0	0	0	0	0
CBM3	0	0	0	0	0	0	0	0	0	0	0	0	0	0	0	0	0	0	0	0	0	1	0	0	0	0	0	0	0	0	0	0	0	0
CBM32	1	0	0	0	0	0	0	0	0	0	0	0	0	0	1	1	0	1	0	0	0	0	1	0	0	0	0	0	1	2	0	0	0	0
CBM34	1	1	1	2	2	2	2	2	1	1	2	1	3	1	1	1	1	0	0	0	2	2	1	1	1	1	1	3	0	0	2	2	1	1
CBM35	3	1	1	2	0	0	0	1	0	0	0	1	0	0	2	0	0	0	0	0	1	0	1	0	0	1	0	1	1	1	0	0	0	1
CBM38	1	2	2	2	3	2	0	0	0	0	0	1	2	2	2	0	1	2	1	2	1	2	0	3	3	1	3	1	1	1	3	0	3	4
CBM39	0	0	0	0	0	0	0	0	0	0	0	0	0	0	0	0	0	0	0	0	0	0	0	1	1	0	0	0	0	0	0	0	1	1
CBM4	0	0	0	0	1	1	0	0	0	0	0	0	0	0	0	0	0	0	1	0	0	0	0	0	0	0	0	0	1	1	0	1	1	0
CBM41	0	0	0	0	0	0	0	0	0	0	0	0	0	0	0	0	0	0	0	0	0	0	0	0	0	0	1	0	0	0	0	1	0	0
CBM42	2	2	1	1	1	1	1	1	0	0	0	1	1	1	1	1	1	2	1	2	1	0	1	1	1	1	2	1	1	0	1	0	0	1
CBM43	5	5	2	5	5	6	4	4	4	5	5	5	4	5	4	5	4	5	5	5	5	5	4	5	5	5	5	4	4	3	5	7	7	5
CBM47	0	0	0	7	1	0	0	0	0	0	0	0	0	0	1	0	0	0	0	0	0	0	0	0	0	1	1	0	1	0	1	0	0	0
CBM48	2	2	1	1	1	1	1	1	1	1	1	1	1	1	1	1	1	1	1	1	1	1	1	1	1	1	1	1	1	1	1	1	1	1
CBM5	0	0	1	1	0	1	0	1	0	0	3	0	0	0	1	0	1	1	1	0	0	1	1	0	0	1	1	0	0	0	0	0	0	0
CBM51	0	0	0	0	1	1	1	0	1	0	0	0	0	0	0	1	0	0	0	1	0	0	0	0	0	1	2	0	0	1	0	1	1	0
CBM52	0	0	1	1	1	2	1	1	2	1	1	1	1	1	1	1	1	1	1	1	1	1	1	1	1	1	1	1	1	1	1	1	1	1
CBM54	0	1	0	0	0	0	0	0	0	0	0	0	0	0	0	0	0	0	0	0	0	0	0	0	0	0	0	0	0	0	0	0	0	0
CBM56	1	0	0	0	0	0	0	0	0	0	0	0	0	0	0	0	0	0	0	0	0	0	0	0	0	0	0	0	0	0	0	0	0	0
CBM57	6	5	13	8	11	7	7	7	6	7	7	7	7	6	9	9	7	6	8	6	7	6	7	7	7	6	10	7	5	5	6	3	9	7
CBM6	2	1	0	2	2	1	0	0	0	0	0	1	1	2	1	0	0	0	1	2	1	0	0	0	0	2	2	0	1	1	1	0	2	1
CBM63	0	2	1	1	1	1	1	1	0	1	1	1	0	1	1	1	1	1	1	0	1	1	2	3	3	0	2	0	2	0	3	0	1	3
CBM66	3	2	1	1	1	1	1	1	0	1	1	1	0	1	1	1	1	1	1	1	1	1	1	1	1	1	1	0	1	4	1	2	2	1
CBM67	0	0	1	0	0	0	0	0	0	0	0	1	0	1	0	0	0	0	0	1	0	0	0	1	1	0	0	0	0	0	1	0	1	1
CBM9	0	0	0	0	1	1	0	0	0	0	0	0	0	0	0	0	0	0	0	0	0	0	1	0	0	0	1	1	1	0	0	0	0	0
CE0	0	0	0	0	1	2	2	1	1	1	1	1	1	1	1	1	1	1	0	1	1	1	1	1	1	1	1	1	0	0	0	0	0	2
CE1	2	2	0	0	0	0	0	0	0	1	1	0	0	0	0	0	0	0	0	0	0	0	0	1	1	0	0	0	1	1	1	0	2	0
CE12	0	0	1	0	3	3	0	1	0	0	0	1	0	0	1	1	0	1	0	0	0	0	0	1	1	0	1	1	0	0	1	0	0	2
CE15	1	2	1	1	0	0	1	1	0	1	1	1	1	1	1	0	1	1	1	1	1	1	1	1	1	0	0	1	1	1	1	1	1	0
CE16	10	9	7	10	8	9	10	7	5	9	9	10	9	10	11	9	9	8	8	7	10	8	10	8	9	8	11	9	10	11	9	10	11	10
CE2	1	1	0	0	0	0	0	0	0	0	0	0	0	0	0	0	0	0	1	0	0	0	0	2	2	0	1	0	1	1	2	1	0	2
CE3	7	2	3	4	4	3	3	4	1	1	1	2	4	3	3	2	3	3	1	2	2	4	3	4	4	1	4	1	4	1	8	2	1	5
CE4	0	0	0	1	0	0	2	0	0	0	0	1	1	0	1	0	2	0	0	0	0	1	2	0	0	0	0	0	1	1	0	2	0	0
CE5	1	1	0	0	0	0	0	0	0	0	0	0	0	0	1	0	0	1	0	1	0	0	0	0	0	2	0	0	0	0	0	1	0	0
CE6	0	1	0	0	0	0	1	1	0	0	0	1	0	1	0	0	2	2	0	1	1	1	1	1	1	0	1	0	0	0	1	0	0	1
CE7	0	0	0	0	0	0	0	0	0	0	0	0	0	0	0	0	0	0	0	1	0	0	0	0	0	0	0	0	0	0	0	0	0	0
CE8	0	1	2	2	0	1	1	1	0	0	0	1	1	1	2	1	3	2	1	1	2	2	1	2	2	1	1	0	3	1	1	2	0	0
CE9	1	1	1	0	2	2	1	1	0	0	0	1	1	1	1	0	1	1	0	1	2	1	1	2	2	1	5	0	3	3	2	2	2	2
GH0	1	1	1	1	1	1	1	1	1	1	1	1	1	1	1	1	1	1	1	1	1	1	1	1	1	1	1	1	1	1	1	1	1	1
GH1	1	1	1	4	4	4	1	3	0	1	1	2	1	1	2	1	1	1	2	0	2	1	3	3	3	1	3	1	3	1	3	1	1	3
GH10	1	2	0	1	0	0	0	0	0	0	0	1	1	1	1	0	1	1	0	1	0	1	1	1	1	0	0	0	0	1	0	0	0	0
GH100	0	0	0	0	0	0	0	0	0	0	0	0	0	0	0	0	1	0	0	0	0	0	0	0	0	0	1	0	0	0	0	14	0	0
GH101	0	0	0	0	1	0	1	1	1	0	0	0	0	0	0	0	0	0	0	0	0	0	1	0	0	0	0	0	0	0	0	0	0	0
GH105	2	1	1	1	2	2	1	1	0	1	1	1	1	1	1	2	1	1	1	1	1	1	1	3	3	4	3	1	3	1	4	2	2	4
GH109	3	1	0	0	0	0	0	1	0	0	0	0	0	0	0	0	0	0	0	0	0	0	0	4	3	2	0	2	2	3	3	1	1	1
GH11	2	3	1	1	3	4	1	1	1	1	1	1	1	3	3	1	1	3	4	2	1	1	1	5	5	1	6	1	6	1	4	3	2	5
GH114	1	2	2	2	2	2	2	2	0	2	2	2	2	2	2	2	2	2	2	2	3	2	2	1	1	2	2	2	1	0	1	1	1	1
GH115	0	0	1	1	1	1	0	0	0	0	0	0	0	0	0	0	0	0	0	0	0	0	0	3	3	1	3	0	1	0	3	0	1	1
GH12	3	3	4	2	3	3	5	4	2	2	2	4	3	5	4	3	4	4	3	4	2	3	4	4	4	2	6	2	4	2	3	3	3	6
GH125	2	1	1	2	2	2	3	2	1	1	1	2	2	2	2	1	1	1	1	2	1	1	3	1	1	1	1	2	2	2	1	2	1	1
GH127	1	1	1	1	1	0	1	0	1	0	0	1	0	0	0	0	0	0	0	0	0	0	0	2	2	0	0	0	1	0	2	1	0	2
GH128	6	7	3	2	1	1	1	2	1	1	1	1	1	1	1	1	1	1	1	1	1	1	1	7	7	1	4	1	8	5	8	7	4	8
GH13	4	2	4	6	6	5	6	4	5	2	3	5	4	5	4	4	5	4	4	4	6	6	4	7	7	8	8	4	5	3	6	4	6	5
GH130	0	1	0	0	2	2	0	0	1	0	0	0	0	0	0	0	0	0	0	0	0	0	0	0	0	0	2	0	0	0	0	0	0	0
GH131	1	1	1	1	1	1	1	0	0	1	1	1	1	1	1	1	1	1	1	0	0	0	1	0	0	1	1	1	0	0	0	0	0	0
GH132	3	3	2	3	3	3	3	3	3	3	3	3	3	3	3	3	3	3	3	3	4	3	3	3	3	3	3	3	3	3	3	3	3	3
GH133	2	2	2	2	2	2	2	2	2	2	2	2	2	2	2	2	2	2	2	2	2	2	2	2	2	2	2	2	2	2	2	2	2	2
GH134	6	8	4	2	6	8	6	3	2	2	2	9	5	5	6	2	5	7	1	5	2	6	6	3	3	6	8	3	3	2	2	0	1	4
GH135	5	4	4	4	5	6	4	3	1	4	4	4	2	3	4	3	3	5	3	3	3	5	5	1	1	3	5	3	3	3	1	1	2	2
GH136	0	0	0	0	0	1	0	0	0	0	0	0	0	0	0	0	0	0	0	0	0	0	0	0	0	0	0	1	0	0	0	0	0	0
GH139	0	0	0	0	0	0	0	0	0	0	0	0	0	0	0	0	0	0	1	0	0	0	0	1	2	0	0	0	1	0	2	1	1	2
GH14	0	0	1	1	0	0	0	0	0	1	1	0	0	0	0	1	0	0	0	0	0	0	0	0	0	0	0	0	0	0	0	0	0	0
GH141	0	0	0	0	0	0	0	0	0	0	0	0	0	0	0	0	0	0	0	0	0	0	0	1	1	0	2	0	3	0	1	0	0	2
GH142	0	2	0	0	0	1	0	0	0	0	0	0	0	0	0	0	0	0	0	0	0	0	0	0	0	1	0	0	0	0	0	0	0	0
GH15	2	3	1	1	1	1	1	1	0	1	1	1	1	2	1	1	1	1	1	1	1	1	1	1	1	1	1	1	1	1	1	2	1	2
GH16	1	1	2	2	1	1	3	0	2	3	4	4	2	4	2	3	2	4	1	4	3	3	3	1	1	4	4	1	2	3	1	1	2	3
GH17	6	4	6	6	7	5	6	3	5	6	6	6	4	6	5	6	6	6	6	3	6	6	6	6	6	5	6	3	6	5	7	6	6	6
GH18	1	1	2	3	1	2	2	1	1	1	1	1	2	3	1	1	2	2	2	2	1	1	2	1	1	1	4	1	2	2	1	1	1	1
GH19	4	4	7	4	4	4	4	3	3	4	4	4	4	4	4	4	4	3	4	4	5	4	4	4	4	3	4	3	4	4	5	4	6	4
GH2	1	0	2	2	4	3	2	2	0	1	1	3	1	2	2	1	2	2	1	1	0	2	3	0	0	2	4	4	2	1	2	1	1	1
GH20	1	0	1	1	1	1	2	2	0	0	0	1	2	1	2	1	1	2	0	3	0	3	1	0	0	0	0	2	2	0	0	0	0	0
GH23	0	0	0	0	0	0	0	0	0	0	0	0	0	0	0	0	0	0	1	0	0	0	0	0	0	0	0	0	0	0	0	0	0	0
GH24	0	1	1	0	0	0	1	1	0	0	0	0	1	1	1	0	1	1	0	2	1	0	1	0	0	1	1	1	0	0	0	0	1	0
GH25	1	1	1	1	1	1	1	1	1	0	0	1	0	1	1	0	1	1	1	1	1	1	1	1	1	1	1	1	1	1	1	1	1	1
GH26	0	1	0	0	0	0	1	0	0	0	0	1	1	1	1	0	1	1	1	1	0	1	1	0	0	0	0	0	0	0	0	0	0	0
GH27	8	9	4	4	5	6	5	2	1	1	1	3	4	5	5	2	5	5	3	5	2	3	5	10	10	3	8	4	6	5	9	4	4	9
GH28	0	4	0	1	1	1	1	0	0	0	0	0	2	1	0	1	0	0	0	1	0	0	1	2	2	0	2	0	0	0	1	0	0	1
GH29	0	0	1	1	1	1	0	0	1	0	0	0	0	0	0	0	0	0	0	0	0	0	0	2	2	1	2	0	3	0	2	0	2	4
GH3	6	7	8	10	10	10	14	5	1	6	6	13	3	8	8	7	4	8	4	6	3	9	13	13	13	6	16	6	12	6	17	5	10	12
GH30	1	0	1	1	2	2	2	1	1	0	0	1	0	0	0	1	0	2	2	1	0	1	1	2	3	1	2	2	2	0	3	2	5	3
GH31	5	5	5	6	3	3	2	2	2	2	2	2	4	2	2	2	2	2	2	2	4	4	3	6	6	3	5	2	6	3	6	3	2	6
GH32	0	0	0	1	0	1	2	1	0	1	1	1	3	2	0	2	1	3	0	3	2	1	2	1	1	0	2	0	0	0	1	0	0	2
GH33	1	1	1	1	2	2	3	2	0	1	1	2	3	2	2	1	2	2	0	5	1	2	3	1	1	1	2	3	1	0	1	1	0	1
GH35	4	5	5	5	4	4	6	4	1	3	3	4	2	7	5	2	3	3	5	5	4	1	5	6	5	5	7	4	6	3	6	3	3	7
GH36	0	0	0	0	0	0	0	1	0	0	0	0	0	0	1	0	0	0	0	0	0	0	0	2	2	0	2	1	2	0	2	0	1	3
GH37	1	1	1	1	1	1	1	0	1	1	1	1	0	1	1	1	1	1	1	0	1	1	1	2	2	1	1	0	1	1	2	1	1	1
GH38	0	0	0	0	0	0	0	0	0	0	0	0	0	0	0	0	0	0	0	0	0	0	0	1	0	0	0	0	0	0	1	0	1	0
GH39	0	2	1	0	0	0	0	0	0	0	1	0	1	1	0	0	0	0	0	0	0	0	1	3	3	0	3	1	0	0	3	0	0	4
GH4	0	0	0	0	0	0	0	0	0	0	0	0	0	0	0	0	0	0	0	0	0	0	0	0	0	0	0	0	0	0	0	0	1	0
GH42	0	0	1	1	0	0	0	0	0	0	0	0	1	0	0	0	1	0	0	0	0	1	0	0	0	1	0	0	0	0	0	0	0	0
GH43	7	3	5	8	8	7	7	4	1	0	0	5	7	9	5	3	5	5	6	5	3	10	5	9	9	5	13	4	11	3	7	6	6	9
GH45	2	1	0	0	1	1	0	0	0	0	0	0	1	0	0	0	0	0	1	0	0	1	0	2	2	0	3	0	2	1	2	2	3	2
GH47	12	10	9	11	12	11	11	10	8	10	10	10	11	10	8	11	10	10	11	10	10	11	10	11	11	11	14	12	9	12	11	12	14	11
GH49	1	1	0	1	0	0	0	0	0	0	0	0	1	0	0	0	0	0	0	0	1	0	0	1	2	0	4	0	2	0	1	1	0	1
GH5	1	1	1	3	3	3	3	0	1	0	0	3	2	2	1	2	2	2	1	3	2	2	2	2	2	1	3	0	2	0	2	1	0	2
GH51	0	0	1	1	1	1	1	1	0	1	1	1	1	1	1	1	1	1	1	1	1	1	1	2	2	1	3	1	2	0	2	1	1	1
GH54	8	7	1	1	1	1	1	0	2	1	1	1	1	1	1	1	1	1	1	1	0	1	1	5	5	3	4	1	6	1	5	4	3	6
GH55	5	6	8	8	7	6	5	4	6	3	3	6	4	3	5	5	9	5	7	4	9	3	3	5	5	6	12	3	6	5	10	8	9	8
GH6	0	0	1	1	1	1	1	1	0	1	1	1	2	1	1	1	1	1	1	2	1	2	1	0	0	1	2	1	0	0	0	0	0	0
GH62	1	1	2	3	2	2	1	1	0	0	0	0	1	1	1	0	1	1	2	1	0	1	1	4	4	2	4	1	3	0	4	2	2	5
GH64	5	6	2	1	1	1	1	1	1	1	1	1	1	1	1	1	2	1	1	1	1	2	1	4	4	1	1	1	3	3	4	3	4	4
GH65	0	0	0	0	1	1	0	0	1	0	0	0	0	0	0	0	0	0	1	0	0	0	0	0	0	0	0	1	0	0	0	0	0	0
GH67	1	1	1	1	2	2	1	1	0	1	1	1	1	1	1	1	1	1	1	1	1	1	1	3	3	1	4	2	1	1	1	2	3	2
GH68	0	0	0	0	0	0	0	0	0	0	0	0	0	0	0	0	0	0	0	1	0	1	0	0	0	1	1	0	0	0	0	0	0	0
GH7	2	2	3	3	3	3	2	2	0	2	2	2	2	2	2	2	2	2	3	2	2	2	2	2	2	3	4	2	3	1	2	2	2	3
GH70	0	0	0	0	0	0	0	0	0	0	0	0	0	0	0	1	0	0	0	0	1	0	0	0	0	0	0	0	0	0	0	0	0	0
GH71	9	7	14	9	4	4	11	9	4	9	9	9	9	9	8	10	10	9	7	8	12	8	6	5	5	4	7	11	9	9	6	6	7	5
GH72	7	6	9	11	7	7	8	8	5	8	8	8	7	9	8	8	9	9	6	8	9	8	8	6	6	7	7	8	6	6	6	6	5	6
GH73	0	1	0	1	1	1	1	2	0	1	1	0	0	0	1	1	0	0	1	0	1	0	2	0	0	0	1	1	0	0	1	0	1	0
GH74	0	0	0	0	0	0	0	0	0	0	0	0	0	0	0	0	0	0	0	0	0	0	0	1	1	0	0	0	1	1	1	1	1	1
GH75	2	3	4	3	3	2	5	4	0	3	2	5	1	5	4	2	2	4	3	4	1	2	4	3	3	4	6	4	4	1	3	3	2	4
GH76	14	13	10	8	10	10	10	10	5	7	7	12	10	10	12	9	11	10	9	9	10	10	11	7	7	10	10	12	5	6	9	7	7	7
GH77	1	1	1	1	1	1	1	1	0	1	1	1	0	1	1	1	1	1	1	1	1	1	1	1	1	1	1	1	1	1	1	1	1	1
GH78	4	4	5	6	7	6	4	0	2	3	3	5	5	3	0	3	4	3	3	1	1	3	3	11	10	6	11	0	11	1	7	2	3	8
GH79	7	5	4	5	4	4	3	1	1	3	3	6	4	4	1	2	4	3	3	4	3	4	3	8	8	4	7	4	7	5	9	3	3	8
GH81	1	2	1	1	1	1	1	1	1	1	1	1	1	1	1	1	1	1	1	1	1	1	1	1	1	1	2	1	1	1	1	1	1	1
GH84	0	0	0	0	1	1	2	1	0	0	1	1	2	1	1	1	2	1	1	1	1	1	1	0	0	1	1	1	1	0	0	0	0	0
GH85	1	1	2	2	1	1	1	2	2	1	1	1	2	2	2	2	2	2	2	2	2	2	2	1	0	2	1	2	1	2	1	1	1	1
GH87	0	0	0	0	0	0	0	0	0	0	0	0	0	0	0	0	0	0	0	0	1	0	0	0	0	0	0	0	0	0	0	0	0	0
GH88	1	2	0	1	1	0	1	0	0	0	0	0	1	1	0	0	0	0	0	1	0	0	1	1	1	0	1	0	1	0	1	0	0	1
GH89	2	2	1	4	2	2	1	0	0	0	0	0	3	0	1	0	1	0	1	1	0	1	0	3	3	1	3	1	2	1	3	3	2	2
GH9	0	0	0	0	0	0	1	0	0	0	0	1	1	1	0	3	2	0	0	1	1	1	1	0	0	0	0	2	1	1	0	7	1	0
GH92	0	1	1	2	2	2	2	2	1	1	1	2	2	3	1	0	2	2	0	2	1	2	2	0	0	0	2	1	1	0	0	0	0	1
GH93	7	4	5	9	6	6	4	3	6	4	4	3	2	3	4	3	3	4	4	2	3	3	4	6	6	5	6	2	6	3	5	2	4	6
GH95	0	0	2	1	1	1	1	1	0	1	1	1	1	1	1	1	1	1	1	1	1	1	1	4	4	1	1	0	3	0	4	1	2	5
GH99	2	2	1	2	2	2	2	2	1	1	1	1	2	0	3	1	3	2	1	1	2	2	2	1	1	0	1	1	1	1	1	1	1	1
GT1	2	3	5	7	3	1	6	5	2	2	2	6	5	8	3	3	6	6	4	7	3	4	10	6	6	5	2	5	6	4	5	4	3	4
GT14	0	1	0	0	0	0	0	0	0	0	0	0	0	0	0	0	0	0	0	0	0	0	0	0	0	0	0	0	0	0	0	0	0	0
GT15	6	6	3	3	3	3	5	3	3	3	3	3	3	3	3	3	5	4	3	3	4	3	3	5	5	3	3	3	6	5	5	7	5	5
GT17	0	0	1	1	1	1	1	1	1	0	0	1	1	1	1	1	0	0	1	1	1	0	1	0	0	0	1	1	0	0	0	0	0	0
GT19	0	0	1	0	1	1	1	0	0	0	0	1	1	0	1	1	1	0	1	1	1	0	1	0	0	0	0	1	0	0	0	0	0	0
GT2	1	1	0	0	0	0	0	0	0	0	0	0	0	0	0	0	0	0	0	0	0	0	0	0	0	1	0	0	0	0	0	0	0	0
GT20	3	4	4	3	2	2	2	2	2	2	2	2	3	2	2	2	2	3	2	1	3	4	2	3	3	1	2	2	3	4	3	4	3	3
GT21	4	3	3	2	3	3	3	2	1	2	2	3	1	2	2	2	2	2	2	2	2	2	3	3	3	2	2	1	3	2	3	2	3	3
GT22	9	6	6	8	10	8	9	7	8	7	7	10	7	10	8	9	8	8	8	8	7	9	8	8	8	7	10	8	6	7	9	8	9	8
GT24	1	1	1	1	1	1	1	1	1	1	1	1	1	1	1	1	1	1	1	1	1	1	1	1	1	1	1	1	1	1	1	1	1	1
GT28	1	1	0	0	0	0	0	0	0	0	0	0	0	0	0	0	0	0	0	0	0	0	0	0	0	0	0	0	0	0	0	0	0	0
GT3	1	1	1	1	1	1	1	0	1	1	1	1	0	1	1	1	1	1	1	0	1	1	1	1	1	1	1	0	1	1	1	1	1	1
GT31	9	9	11	8	11	9	10	11	9	10	10	9	10	10	10	10	11	9	8	10	9	11	9	12	12	11	12	10	12	8	12	12	12	12
GT32	4	3	4	4	2	1	2	2	1	2	2	3	2	3	1	3	4	3	1	3	3	3	3	1	1	1	2	2	3	2	3	3	3	1
GT33	1	1	1	1	1	1	1	1	1	1	1	1	1	1	1	1	1	1	1	1	1	1	1	1	1	1	1	1	1	1	1	1	2	1
GT34	8	7	5	4	5	5	6	4	5	5	5	5	6	6	4	5	6	6	4	5	5	7	6	6	6	4	3	4	7	8	5	7	8	5
GT35	1	1	1	1	1	1	1	1	0	1	1	1	1	1	1	1	0	1	1	1	1	1	1	1	1	1	1	1	1	1	1	1	1	1
GT39	1	1	1	1	1	1	1	1	1	1	1	1	1	1	1	1	1	1	1	1	1	1	1	0	0	1	1	1	0	1	0	0	0	0
GT4	0	0	1	2	0	1	1	1	0	1	1	1	1	1	1	1	1	1	0	1	1	1	1	2	2	1	1	1	1	1	2	1	1	2
GT41	1	0	1	0	0	2	1	1	0	0	0	1	1	1	1	1	1	0	0	2	1	1	1	1	2	0	1	1	0	0	0	0	1	1
GT42	0	2	1	1	1	0	3	1	0	1	1	1	1	2	2	2	1	2	0	1	2	2	3	0	0	1	1	2	1	1	0	1	0	1
GT47	1	1	5	1	1	1	2	1	2	1	1	1	1	1	1	2	2	1	1	1	2	1	3	2	2	1	2	1	1	1	1	1	4	1
GT48	1	1	1	1	1	1	1	2	1	1	1	1	1	1	1	1	1	1	1	1	2	1	1	1	1	1	1	1	1	1	2	1	1	1
GT50	1	1	1	1	2	1	1	1	0	1	1	1	1	1	1	1	1	1	1	1	1	1	1	1	1	1	1	1	1	1	1	1	1	1
GT55	2	4	1	3	5	4	4	2	0	1	1	3	2	3	1	0	1	1	2	4	1	2	2	5	5	2	7	2	6	2	7	2	3	7
GT57	3	3	3	3	3	3	3	2	2	3	3	3	2	3	3	3	3	3	3	2	3	3	3	3	3	2	3	3	3	3	4	3	4	3
GT58	1	1	1	1	1	1	1	1	0	1	1	1	1	1	1	1	1	1	1	1	1	1	1	1	1	1	1	1	1	1	1	1	1	0
GT59	1	1	1	1	1	1	1	1	0	1	1	1	1	1	1	1	1	1	1	0	1	1	1	2	2	1	1	1	2	1	2	1	2	2
GT61	0	0	0	0	0	0	0	0	0	0	0	0	0	0	0	0	0	0	0	0	0	0	0	1	1	0	0	0	0	0	0	0	0	0
GT62	5	6	4	3	5	4	4	5	4	4	4	5	4	4	5	4	5	4	5	3	4	5	4	4	4	5	5	6	4	4	4	4	5	4
GT66	4	3	2	2	3	4	3	3	3	3	3	3	3	4	3	3	3	3	5	3	3	3	2	3	3	4	4	3	3	3	3	4	3	3
GT68	0	0	1	1	0	0	0	0	0	0	0	0	0	0	0	0	0	0	0	0	0	0	0	0	0	0	0	0	0	0	0	0	0	0
GT69	3	3	2	2	4	4	2	2	1	2	2	2	2	3	2	2	2	3	3	3	2	2	2	2	2	2	4	2	2	1	2	1	1	1
GT7	1	1	1	1	2	1	2	1	1	1	1	1	1	2	2	1	1	2	2	1	1	2	1	1	1	1	1	1	1	1	1	2	2	1
GT71	1	1	2	3	4	4	3	3	2	2	2	3	4	3	3	3	2	1	4	3	3	3	3	1	1	3	4	3	1	2	1	2	1	1
GT74	0	1	0	0	1	1	0	0	0	0	0	0	0	0	0	0	0	1	1	0	0	0	0	0	0	0	0	0	0	1	1	0	0	0
GT76	1	1	1	1	1	1	1	0	0	1	1	1	0	1	0	1	1	1	1	0	1	1	1	1	1	0	1	0	1	1	1	2	2	1
GT8	0	0	0	2	1	1	0	0	0	0	0	0	1	0	1	1	1	1	1	0	1	1	0	1	1	2	0	1	1	1	1	1	1	1
GT81	1	1	0	0	0	0	0	0	0	0	0	0	0	0	0	0	0	0	0	0	0	0	0	0	0	0	0	0	0	0	0	0	0	0
GT88	0	0	0	0	0	0	0	0	0	0	0	0	0	0	0	0	0	0	0	0	0	0	0	0	0	0	0	1	0	0	0	0	0	0
GT90	3	4	4	5	5	5	8	5	2	5	5	6	5	7	5	6	7	6	5	8	5	7	7	2	2	7	6	5	2	2	2	2	2	3
GT92	1	1	2	2	2	2	2	2	3	3	3	2	3	3	2	3	3	3	2	1	2	3	2	2	2	2	2	3	2	2	2	2	2	2
GT99	0	0	0	1	1	1	0	1	0	0	0	1	2	0	1	1	0	0	0	0	0	1	1	0	0	1	1	1	0	2	0	0	1	0
PL0	1	1	0	0	0	0	0	0	0	0	0	0	0	0	0	0	0	0	0	0	0	0	0	0	0	0	1	0	0	0	0	1	0	0
PL1	0	0	0	0	0	0	0	0	0	0	0	0	0	0	0	0	0	0	0	0	0	0	0	1	1	0	1	1	1	1	1	1	0	1
PL11	0	0	0	0	0	1	0	0	0	0	0	0	0	0	0	0	0	0	0	0	0	0	0	0	0	0	0	0	0	0	0	0	0	0
PL20	1	1	1	1	0	0	2	2	2	0	0	2	1	2	1	1	0	1	0	2	0	0	2	1	1	1	0	2	1	0	1	1	1	1
PL26	1	1	1	1	2	2	1	0	0	0	0	0	1	1	0	1	1	1	1	1	0	1	1	1	1	0	1	0	1	1	1	0	1	1
PL3	0	0	1	1	1	1	1	1	0	1	1	1	1	1	1	1	1	1	0	1	0	1	1	1	1	2	1	1	1	1	1	0	0	1
PL4	3	0	3	2	4	4	3	4	1	3	3	3	4	3	3	3	4	3	4	5	4	5	3	0	0	3	5	4	0	2	0	0	2	0
PL7	2	1	0	1	0	0	0	0	0	0	0	0	0	0	0	0	0	0	0	0	0	0	0	1	1	0	0	0	0	1	1	1	1	1
PL9	1	0	0	0	0	0	0	0	0	0	0	0	0	0	0	0	0	0	0	0	0	0	0	0	0	0	0	0	0	0	0	0	1	0

## Sheet: S6
Table S6. Secondary metabolites clusters annotated by antiSMASH pipeline in HXQ-H-1
Region	Type	From	To	Most similar known cluster		Similarity
Region 1.1	T1PKS	226164	273574
Region 1.2	indole	375383	396895	Fumigaclavine C	alkaloid	0.45
Region 1.3	T1PKS	446192	499939
Region 1.4	T1PKS	1028040	1066149
Region 1.5	NRPS-like	1456923	1495043
Region 1.6	T1PKS	1598819	1640842	Naphthopyrone	t1pks	1
Region 1.7	T1PKS	2073496	2119329
Region 1.8	NRPS,T1PKS	3740328	3792656	Wortmanamide A	t1pks	1
Region 1.9	T1PKS,terpene	5009226	5070056
Region 1.10	NRPS-like	5165923	5208823
Region 1.11	T1PKS	6011924	6053000
Region 2.1	NRPS-like	24	28064
Region 2.2	T1PKS	33507	79794
Region 2.3	NRPS	198642	261137
Region 2.4	T1PKS,NRPS	562244	626387	Emericellamide A / emericellamide B	NRPS	0.4
Region 2.5	NRPS	1182673	1227328
Region 2.6	NRPS	1617340	1669358
Region 2.7	T1PKS	2643335	2688169
Region 2.8	NRPS-like	2951884	2991414
Region 2.9	indole	3653465	3674724
Region 2.10	T1PKS,NRPS-like	4241396	4298870
Region 2.11	terpene	4860104	4877829
Region 2.12	terpene	5152434	5173492
Region 2.13	NRPS	5182636	5227075
Region 3.1	T1PKS	72478	115333
Region 3.2	T1PKS	453403	494904
Region 3.3	NRPS-like	862656	900390
Region 3.4	NRPS-like	959582	995547
Region 3.5	betalactone	1783089	1814252
Region 3.6	T1PKS	1925402	1968667
Region 3.7	siderophore	2602509	2624294
Region 3.8	terpene	2858176	2877795
Region 3.9	NRPS	4218270	4277438	Aspercryptins	NRPS	0.26
Region 3.10	T1PKS	5070264	5110547	Melanin	t1pks	1
Region 3.11	T1PKS,terpene	5169842	5241935	Asperfuranone	t1pks	0.18
Region 4.1	T3PKS	442929	483843	Nectrisine	other	1
Region 4.2	terpene	846770	868471
Region 4.3	NRPS-like	2049420	2084826	Isoflavipucine	nrps-t1pks	0.18
Region 4.4	NRPS-like	2316781	2357407
Region 4.5	T1PKS	3079404	3124278	Fusaric acid	polyketide	0.13
Region 4.6	NRPS-like	3300307	3365346
Region 4.7	T1PKS	3861950	3910252
Region 4.8	NRPS	4817879	4869338
Region 4.9	terpene	4976342	4994383
Region 4.10	terpene	5088525	5110124
Region 4.11	NRPS	5159456	5215562	Cyclochlorotine	NRPS	0.5
Region 5.1	T1PKS	493922	539758
Region 5.2	T1PKS,NRPS,NRPS-like,terpene	611770	747968	Fumosorinone	nrps-t1pks	0.5
Region 5.3	fungal-RiPP	1719484	1753037	Ustiloxin B	thiopeptide	0.1
Region 5.4	NRPS,T1PKS	1851172	1897898
Region 5.5	NRPS	2163317	2209717
Region 5.6	NRPS-like	2652164	2693451
Region 5.7	NRPS	2782922	2842615
Region 5.8	T1PKS	2974450	3017843	Trypacidin	t1pks	0.21
Region 5.9	NRPS	3183702	3219562	Aflatrem	terpene	0.11
Region 5.10	T1PKS	3356337	3397723
Region 5.11	T1PKS	3524571	3570384
Region 5.12	NRPS,T1PKS	3596678	3708503	Squalestatin S1	t1pks	0.09
Region 6.1	T1PKS	24726	67937
Region 6.2	T1PKS	158153	219050	Azanigerone	t1pks	0.26
Region 6.3	NRPS,T1PKS	332410	395812	Equisetin	nrps-t1pks	0.27
Region 6.4	T1PKS	1241515	1250654
Region 6.5	NRPS-like	1606633	1648384
Region 6.6	T1PKS	2161784	2207010
Region 6.7	T1PKS,NRPS-like	2228211	2285221
Region 6.8	T1PKS	2627977	2678811
Region 7.1	indole	7727	28540	Iso-A82775C	other	0.16
Region 7.2	NRPS-like	36571	73121	Iso-A82775C	other	0.16
Region 7.3	other	375163	416146
Region 7.4	NRPS-like	509899	553357
Region 7.5	terpene	700034	721616
Region 7.6	T1PKS	860890	903020	Endocrocin	t1pks	0.22
Region 7.7	T1PKS	1720830	1764587
Region 7.8	T1PKS	1803165	1849023	Griseofulvin	t1pks	0.09
Region 7.9	T1PKS	2539357	2586836
Region 62.1	terpene	1	8594	Harzianum B	terpene	1
Region 89.1	T1PKS	1	5996
